# Supplementary material for: Diversity and functional analysis of rumen and fecal microbial communities associated with dietary changes in crossbreed dairy cattle
Source: PLoS One. 2023 Jan 13;18(1):e0274371. doi: 10.1371/journal.pone.0274371 (PMC9838872; doi:10.1371/journal.pone.0274371)
Supplement: S1 Table — (XLS) [file pone.0274371.s003.xls]

## Sheet: Sheet1
	Domain	Phylum	Class	Order	Family	Genus	Species	Fecal					Rumen					p value			Adjusted R^2
								Diet 1	Diet 2	Diet 3	p value		Diet 1	Diet 2	Diet 3	p value		Sample Type	Diet	Sample Type X Diet
	Bacteria	Acidobacteria	Solibacteres	Solibacterales	Solibacteraceae	Candidatus Solibacter	Candidatus Solibacter usitatus	0.063	0.077	0.073	0.033		0.093	0.07	0.063	0.031		0.356	0.003	0.199	0.278
	Bacteria	Actinobacteria	Actinobacteria	Coriobacteriales	Coriobacteriaceae	Atopobium	Atopobium parvulum	0.113	0.118	0.11	0.474		0.083	0.052	0.043	0.006		<0.001	0.002	0.032	0.783
	Bacteria	Actinobacteria	Actinobacteria	Coriobacteriales	Coriobacteriaceae	Eggerthella	Eggerthella lenta	0.225	0.285	0.227	0.012		0.14	0.088	0.073	0.005		<0.001	<0.001	0.882	0.852
	Bacteria	Actinobacteria	Actinobacteria	Coriobacteriales	Coriobacteriaceae	Slackia	Slackia heliotrinireducens	0.36	0.398	0.375	0.471		0.27	0.17	0.148	0.006		<0.001	0.004	0.143	0.756
	Bacteria	Bacteroidetes	Bacteroidia	Bacteroidales	Bacteroidaceae	Bacteroides	Bacteroides caccae	0.197	0.195	0.232	0.112		0.207	0.143	0.1	0.001		<0.001	0.004	0.001	0.58
	Bacteria	Bacteroidetes	Bacteroidia	Bacteroidales	Bacteroidaceae	Bacteroides	Bacteroides capillosus	2.5	2.363	2.183	0.503		0.482	0.333	0.27	0.032		<0.001	0.466	0.322	0.899
	Bacteria	Bacteroidetes	Bacteroidia	Bacteroidales	Bacteroidaceae	Bacteroides	Bacteroides cellulosilyticus	0.377	0.335	0.41	0.11		0.535	0.353	0.26	0.001		0.746	0.006	<0.001	0.485
	Bacteria	Bacteroidetes	Bacteroidia	Bacteroidales	Bacteroidaceae	Bacteroides	Bacteroides coprocola	0.66	0.575	0.695	0.174		0.523	0.362	0.247	0.001		<0.001	0.075	<0.001	0.696
	Bacteria	Bacteroidetes	Bacteroidia	Bacteroidales	Bacteroidaceae	Bacteroides	Bacteroides coprophilus	0.472	0.417	0.513	0.119		0.398	0.277	0.183	0.001		<0.001	0.034	<0.001	0.678
	Bacteria	Bacteroidetes	Bacteroidia	Bacteroidales	Bacteroidaceae	Bacteroides	Bacteroides dorei	0.67	0.688	0.753	0.524		0.563	0.378	0.265	0.001		<0.001	0.01	0.013	0.679
	Bacteria	Bacteroidetes	Bacteroidia	Bacteroidales	Bacteroidaceae	Bacteroides	Bacteroides eggerthii	0.305	0.273	0.338	0.078		0.393	0.267	0.207	0.002		0.418	0.014	<0.001	0.449
	Bacteria	Bacteroidetes	Bacteroidia	Bacteroidales	Bacteroidaceae	Bacteroides	Bacteroides finegoldii	0.233	0.207	0.247	0.125		0.228	0.153	0.1	<0.001		<0.001	0.008	<0.001	0.648
	Bacteria	Bacteroidetes	Bacteroidia	Bacteroidales	Bacteroidaceae	Bacteroides	Bacteroides fragilis	1.877	1.777	2.148	0.201		2.242	1.525	1.105	0.001		0.026	0.01	0.001	0.45
	Bacteria	Bacteroidetes	Bacteroidia	Bacteroidales	Bacteroidaceae	Bacteroides	Bacteroides intestinalis	0.39	0.345	0.417	0.101		0.423	0.295	0.213	0.002		0.004	0.023	<0.001	0.502
	Bacteria	Bacteroidetes	Bacteroidia	Bacteroidales	Bacteroidaceae	Bacteroides	Bacteroides ovatus	0.257	0.263	0.3	0.233		0.383	0.263	0.19	0.001		0.786	0.001	0.001	0.443
	Bacteria	Bacteroidetes	Bacteroidia	Bacteroidales	Bacteroidaceae	Bacteroides	Bacteroides pectinophilus	0.162	0.22	0.175	0.001		0.123	0.075	0.067	0.005		<0.001	<0.001	0.969	0.828
	Bacteria	Bacteroidetes	Bacteroidia	Bacteroidales	Bacteroidaceae	Bacteroides	Bacteroides plebeius	0.697	0.597	0.718	0.104		0.637	0.437	0.303	0.002		<0.001	0.053	<0.001	0.614
	Bacteria	Bacteroidetes	Bacteroidia	Bacteroidales	Bacteroidaceae	Bacteroides	Bacteroides sp. 1_1_14	0.058	0.06	0.072	0.346		0.08	0.055	0.047	0.007		0.615	0.043	0.021	0.24
	Bacteria	Bacteroidetes	Bacteroidia	Bacteroidales	Bacteroidaceae	Bacteroides	Bacteroides sp. 1_1_6	1.018	0.947	1.133	0.167		1.285	0.875	0.647	0.002		0.176	0.009	0.001	0.441
	Bacteria	Bacteroidetes	Bacteroidia	Bacteroidales	Bacteroidaceae	Bacteroides	Bacteroides sp. 2_1_16	0.545	0.527	0.602	0.514		0.648	0.458	0.315	0.002		0.048	0.012	0.004	0.396
	Bacteria	Bacteroidetes	Bacteroidia	Bacteroidales	Bacteroidaceae	Bacteroides	Bacteroides sp. 2_1_33B	0.09	0.105	0.117	0.325		0.15	0.1	0.07	<0.001		0.772	0.001	0.014	0.385
	Bacteria	Bacteroidetes	Bacteroidia	Bacteroidales	Bacteroidaceae	Bacteroides	Bacteroides sp. 2_1_7	0.208	0.203	0.242	0.215		0.288	0.195	0.137	0.002		0.514	0.005	0.001	0.417
	Bacteria	Bacteroidetes	Bacteroidia	Bacteroidales	Bacteroidaceae	Bacteroides	Bacteroides sp. 2_2_4	0.177	0.178	0.198	0.545		0.22	0.148	0.105	0.001		0.049	0.004	0.003	0.435
	Bacteria	Bacteroidetes	Bacteroidia	Bacteroidales	Bacteroidaceae	Bacteroides	Bacteroides sp. 20_3	0.618	0.57	0.678	0.099		0.605	0.415	0.293	0.002		<0.001	0.011	<0.001	0.615
	Bacteria	Bacteroidetes	Bacteroidia	Bacteroidales	Bacteroidaceae	Bacteroides	Bacteroides sp. 3_1_19	0.157	0.157	0.188	0.186		0.208	0.135	0.097	0.001		0.102	0.003	0.001	0.459
	Bacteria	Bacteroidetes	Bacteroidia	Bacteroidales	Bacteroidaceae	Bacteroides	Bacteroides sp. 3_1_33FAA	0.107	0.123	0.127	0.517		0.113	0.077	0.053	0.002		<0.001	0.008	0.122	0.441
	Bacteria	Bacteroidetes	Bacteroidia	Bacteroidales	Bacteroidaceae	Bacteroides	Bacteroides sp. 3_2_5	0.143	0.13	0.167	0.352		0.167	0.113	0.078	0.001		0.037	0.05	0.004	0.36
	Bacteria	Bacteroidetes	Bacteroidia	Bacteroidales	Bacteroidaceae	Bacteroides	Bacteroides sp. 4_3_47FAA	1.463	1.287	1.512	0.225		1.437	0.957	0.712	0.001		<0.001	0.043	<0.001	0.555
	Bacteria	Bacteroidetes	Bacteroidia	Bacteroidales	Bacteroidaceae	Bacteroides	Bacteroides sp. 9_1_42FAA	0.187	0.178	0.21	0.532		0.14	0.095	0.067	0.003		<0.001	0.141	0.036	0.592
	Bacteria	Bacteroidetes	Bacteroidia	Bacteroidales	Bacteroidaceae	Bacteroides	Bacteroides sp. D2	0.223	0.208	0.247	0.213		0.343	0.23	0.17	0.001		0.224	0.004	<0.001	0.478
	Bacteria	Bacteroidetes	Bacteroidia	Bacteroidales	Bacteroidaceae	Bacteroides	Bacteroides sp. D20	0.238	0.215	0.273	0.032		0.257	0.183	0.132	0.002		0.001	0.014	<0.001	0.532
	Bacteria	Bacteroidetes	Bacteroidia	Bacteroidales	Bacteroidaceae	Bacteroides	Bacteroides sp. D22	0.07	0.08	0.085	0.505		0.082	0.058	0.04	0.001		0.007	0.008	0.095	0.365
	Bacteria	Bacteroidetes	Bacteroidia	Bacteroidales	Bacteroidaceae	Bacteroides	Bacteroides stercoris	0.322	0.297	0.353	0.205		0.283	0.2	0.128	0.001		<0.001	0.016	0.001	0.655
	Bacteria	Bacteroidetes	Bacteroidia	Bacteroidales	Bacteroidaceae	Bacteroides	Bacteroides thetaiotaomicron	1.005	0.915	1.112	0.07		1.432	0.96	0.71	0.001		0.742	0.004	<0.001	0.493
	Bacteria	Bacteroidetes	Bacteroidia	Bacteroidales	Bacteroidaceae	Bacteroides	Bacteroides uniformis	0.36	0.323	0.388	0.174		0.402	0.283	0.205	0.002		0.014	0.026	0.001	0.453
	Bacteria	Bacteroidetes	Bacteroidia	Bacteroidales	Bacteroidaceae	Bacteroides	Bacteroides vulgatus	1.938	1.718	1.975	0.275		2.31	1.54	1.167	0.002		0.118	0.021	<0.001	0.436
	Bacteria	Bacteroidetes	Bacteroidia	Bacteroidales	Bacteroidaceae	Bacteroides	Bacteroides xylanisolvens	0.12	0.112	0.135	0.286		0.128	0.093	0.065	0.004		0.005	0.038	0.005	0.41
	Bacteria	Bacteroidetes	Bacteroidia	Bacteroidales	Porphyromonadaceae	Paludibacter	Paludibacter propionicigenes	0.9	0.768	1.04	0.085		0.983	0.755	0.453	0.003		0.018	0.025	0.001	0.431
	Bacteria	Bacteroidetes	Bacteroidia	Bacteroidales	Porphyromonadaceae	Parabacteroides	Parabacteroides distasonis	0.812	0.715	0.85	0.121		1.1	0.735	0.542	0.001		1	0.007	<0.001	0.48
	Bacteria	Bacteroidetes	Bacteroidia	Bacteroidales	Porphyromonadaceae	Parabacteroides	Parabacteroides johnsonii	0.337	0.3	0.372	0.112		0.342	0.23	0.165	0.001		<0.001	0.022	<0.001	0.57
	Bacteria	Bacteroidetes	Bacteroidia	Bacteroidales	Porphyromonadaceae	Parabacteroides	Parabacteroides merdae	0.33	0.3	0.367	0.095		0.3	0.205	0.147	0.001		<0.001	0.022	<0.001	0.653
	Bacteria	Bacteroidetes	Bacteroidia	Bacteroidales	Porphyromonadaceae	Parabacteroides	Parabacteroides sp. D13	0.415	0.388	0.445	0.325		0.502	0.33	0.238	0.001		0.033	0.004	<0.001	0.5
	Bacteria	Bacteroidetes	Bacteroidia	Bacteroidales	Porphyromonadaceae	Porphyromonas	Porphyromonas endodontalis	0.128	0.118	0.138	0.353		0.142	0.105	0.06	0.001		0.007	0.008	0.001	0.477
	Bacteria	Bacteroidetes	Bacteroidia	Bacteroidales	Porphyromonadaceae	Porphyromonas	Porphyromonas gingivalis	0.863	0.775	0.99	0.056		0.885	0.618	0.4	0.001		<0.001	0.008	<0.001	0.59
	Bacteria	Bacteroidetes	Bacteroidia	Bacteroidales	Porphyromonadaceae	Porphyromonas	Porphyromonas uenonis	0.122	0.103	0.115	0.364		0.125	0.093	0.06	0.001		0.011	0.055	<0.001	0.453
	Bacteria	Bacteroidetes	Bacteroidia	Bacteroidales	Prevotellaceae	Prevotella	Prevotella amnii	0.065	0.057	0.073	0.075		0.18	0.118	0.082	0.001		<0.001	0.001	<0.001	0.733
	Bacteria	Bacteroidetes	Bacteroidia	Bacteroidales	Prevotellaceae	Prevotella	Prevotella bergensis	0.187	0.165	0.198	0.277		0.873	0.577	0.42	0.001		<0.001	0.001	<0.001	0.809
	Bacteria	Bacteroidetes	Bacteroidia	Bacteroidales	Prevotellaceae	Prevotella	Prevotella bivia	0.132	0.117	0.148	0.089		0.387	0.26	0.178	0.001		<0.001	0.001	<0.001	0.731
	Bacteria	Bacteroidetes	Bacteroidia	Bacteroidales	Prevotellaceae	Prevotella	Prevotella bryantii	0.21	0.195	0.227	0.344		1.612	1.035	0.758	0.001		<0.001	<0.001	<0.001	0.835
	Bacteria	Bacteroidetes	Bacteroidia	Bacteroidales	Prevotellaceae	Prevotella	Prevotella buccae	0.217	0.207	0.242	0.314		1.547	1.01	0.72	0.001		<0.001	<0.001	<0.001	0.835
	Bacteria	Bacteroidetes	Bacteroidia	Bacteroidales	Prevotellaceae	Prevotella	Prevotella buccalis	0.17	0.153	0.193	0.109		0.76	0.498	0.355	0.001		<0.001	0.001	<0.001	0.803
	Bacteria	Bacteroidetes	Bacteroidia	Bacteroidales	Prevotellaceae	Prevotella	Prevotella copri	0.28	0.288	0.327	0.113		1.577	1.027	0.722	0.001		<0.001	<0.001	<0.001	0.823
	Bacteria	Bacteroidetes	Bacteroidia	Bacteroidales	Prevotellaceae	Prevotella	Prevotella disiens	0.112	0.102	0.123	0.15		0.367	0.238	0.168	<0.001		<0.001	<0.001	<0.001	0.792
	Bacteria	Bacteroidetes	Bacteroidia	Bacteroidales	Prevotellaceae	Prevotella	Prevotella marshii	0.107	0.108	0.135	0.017		0.63	0.403	0.288	0.001		<0.001	<0.001	<0.001	0.822
	Bacteria	Bacteroidetes	Bacteroidia	Bacteroidales	Prevotellaceae	Prevotella	Prevotella melaninogenica	0.612	0.6	0.733	0.062		2.607	1.67	1.198	0.001		<0.001	<0.001	<0.001	0.802
	Bacteria	Bacteroidetes	Bacteroidia	Bacteroidales	Prevotellaceae	Prevotella	Prevotella oralis	0.098	0.095	0.107	0.255		0.658	0.425	0.305	0.001		<0.001	<0.001	<0.001	0.841
	Bacteria	Bacteroidetes	Bacteroidia	Bacteroidales	Prevotellaceae	Prevotella	Prevotella oris	0.175	0.178	0.207	0.169		1.07	0.7	0.492	0.001		<0.001	<0.001	<0.001	0.823
	Bacteria	Bacteroidetes	Bacteroidia	Bacteroidales	Prevotellaceae	Prevotella	Prevotella ruminicola	1.085	1.02	1.12	0.574		17.772	11.828	9.72	0.008		<0.001	0.004	0.004	0.844
	Bacteria	Bacteroidetes	Bacteroidia	Bacteroidales	Prevotellaceae	Prevotella	Prevotella sp. oral taxon 299	0.152	0.143	0.168	0.298		0.393	0.26	0.19	0.001		<0.001	0.001	<0.001	0.702
	Bacteria	Bacteroidetes	Bacteroidia	Bacteroidales	Prevotellaceae	Prevotella	Prevotella sp. oral taxon 317	0.13	0.117	0.153	0.063		0.553	0.373	0.255	0.001		<0.001	0.001	<0.001	0.79
	Bacteria	Bacteroidetes	Bacteroidia	Bacteroidales	Prevotellaceae	Prevotella	Prevotella sp. oral taxon 472	0.132	0.128	0.155	0.266		0.54	0.353	0.255	0.001		<0.001	<0.001	<0.001	0.784
	Bacteria	Bacteroidetes	Bacteroidia	Bacteroidales	Prevotellaceae	Prevotella	Prevotella tannerae	0.248	0.227	0.288	0.167		0.345	0.238	0.148	<0.001		0.604	0.004	<0.001	0.465
	Bacteria	Bacteroidetes	Bacteroidia	Bacteroidales	Prevotellaceae	Prevotella	Prevotella timonensis	0.16	0.158	0.187	0.171		0.598	0.375	0.28	0.001		<0.001	<0.001	<0.001	0.783
	Bacteria	Bacteroidetes	Bacteroidia	Bacteroidales	Prevotellaceae	Prevotella	Prevotella veroralis	0.092	0.097	0.122	0.054		0.48	0.31	0.223	0.001		<0.001	<0.001	<0.001	0.821
	Bacteria	Bacteroidetes	Bacteroidia	Bacteroidales	Rikenellaceae	Alistipes	Alistipes putredinis	2.56	2.183	2.707	0.302		0.443	0.335	0.252	0.011		<0.001	0.481	0.14	0.872
	Bacteria	Bacteroidetes	Bacteroidia	Bacteroidales	unclassified (derived from Bacteroidales)	Candidatus Azobacteroides	Candidatus Azobacteroides pseudotrichonymphae	0.14	0.115	0.138	0.224		0.117	0.077	0.05	0.001		<0.001	0.141	<0.001	0.615
	Bacteria	Bacteroidetes	Cytophagia	Cytophagales	Cyclobacteriaceae	Algoriphagus	Algoriphagus sp. PR1	0.078	0.07	0.072	0.394		0.073	0.053	0.053	0.048		0.004	0.227	0.029	0.31
	Bacteria	Bacteroidetes	Cytophagia	Cytophagales	Cytophagaceae	Cytophaga	Cytophaga hutchinsonii	0.273	0.25	0.282	0.286		0.28	0.188	0.187	0.025		0.005	0.183	0.006	0.365
	Bacteria	Bacteroidetes	Cytophagia	Cytophagales	Cytophagaceae	Dyadobacter	Dyadobacter fermentans	0.182	0.168	0.197	0.13		0.207	0.148	0.148	0.062		0.233	0.303	0.013	0.207
	Bacteria	Bacteroidetes	Cytophagia	Cytophagales	Cytophagaceae	Leadbetterella	Leadbetterella byssophila	0.133	0.128	0.143	0.357		0.133	0.1	0.123	0.351		0.126	0.753	0.16	0.053
	Bacteria	Bacteroidetes	Cytophagia	Cytophagales	Cytophagaceae	Spirosoma	Spirosoma linguale	0.217	0.202	0.22	0.551		0.28	0.202	0.173	0.01		0.705	0.046	0.005	0.299
	Bacteria	Bacteroidetes	Cytophagia	Cytophagales	Flammeovirgaceae	Marivirga	Marivirga tractuosa	0.142	0.122	0.143	0.048		0.11	0.075	0.062	0.003		<0.001	0.174	<0.001	0.745
	Bacteria	Bacteroidetes	Flavobacteria	Flavobacteriales	Flavobacteriaceae	Capnocytophaga	Capnocytophaga ochracea	0.2	0.182	0.223	0.072		0.19	0.137	0.137	0.04		<0.001	0.438	0.004	0.442
	Bacteria	Bacteroidetes	Flavobacteria	Flavobacteriales	Flavobacteriaceae	Chryseobacterium	Chryseobacterium gleum	0.057	0.055	0.062	0.555		0.085	0.055	0.213	0.127		0.068	0.12	0.104	0.187
	Bacteria	Bacteroidetes	Flavobacteria	Flavobacteriales	Flavobacteriaceae	Croceibacter	Croceibacter atlanticus	0.11	0.098	0.115	0.213		0.108	0.077	0.087	0.231		0.045	0.754	0.065	0.145
	Bacteria	Bacteroidetes	Flavobacteria	Flavobacteriales	Flavobacteriaceae	Dokdonia	Dokdonia donghaensis	0.087	0.087	0.09	0.909		0.075	0.057	0.06	0.253		<0.001	0.487	0.312	0.31
	Bacteria	Bacteroidetes	Flavobacteria	Flavobacteriales	Flavobacteriaceae	Flavobacterium	Flavobacterium johnsoniae	0.297	0.273	0.307	0.199		0.453	0.302	0.55	0.234		0.019	0.256	0.186	0.178
	Bacteria	Bacteroidetes	Flavobacteria	Flavobacteriales	Flavobacteriaceae	Flavobacterium	Flavobacterium psychrophilum	0.212	0.217	0.258	0.057		0.235	0.155	0.277	0.24		0.823	0.59	0.071	0.051
	Bacteria	Bacteroidetes	Flavobacteria	Flavobacteriales	Flavobacteriaceae	Gramella	Gramella forsetii	0.24	0.225	0.252	0.324		0.238	0.168	0.213	0.301		0.105	0.634	0.138	0.078
	Bacteria	Bacteroidetes	Flavobacteria	Flavobacteriales	Flavobacteriaceae	Leeuwenhoekiella	Leeuwenhoekiella blandensis	0.128	0.112	0.137	0.118		0.153	0.11	0.118	0.091		0.857	0.646	0.013	0.146
	Bacteria	Bacteroidetes	Flavobacteria	Flavobacteriales	Flavobacteriaceae	Maribacter	Maribacter sp. HTCC2170	0.143	0.132	0.148	0.248		0.122	0.087	0.1	0.162		<0.001	0.659	0.045	0.416
	Bacteria	Bacteroidetes	Flavobacteria	Flavobacteriales	Flavobacteriaceae	Polaribacter	Polaribacter irgensii	0.082	0.078	0.088	0.435		0.08	0.055	0.055	0.021		<0.001	0.192	0.014	0.41
	Bacteria	Bacteroidetes	Flavobacteria	Flavobacteriales	Flavobacteriaceae	Polaribacter	Polaribacter sp. MED152	0.102	0.097	0.108	0.488		0.09	0.065	0.07	0.274		0.001	0.675	0.144	0.272
	Bacteria	Bacteroidetes	Flavobacteria	Flavobacteriales	Flavobacteriaceae	Riemerella	Riemerella anatipestifer	0.097	0.087	0.1	0.252		0.085	0.058	0.092	0.316		0.107	0.458	0.192	0.075
	Bacteria	Bacteroidetes	Flavobacteria	Flavobacteriales	Flavobacteriaceae	Robiginitalea	Robiginitalea biformata	0.112	0.107	0.118	0.504		0.12	0.083	0.082	0.017		0.015	0.124	0.011	0.321
	Bacteria	Bacteroidetes	Flavobacteria	Flavobacteriales	Flavobacteriaceae	unclassified (derived from Flavobacteriaceae)	Flavobacteriaceae bacterium 3519-10	0.082	0.077	0.087	0.305		0.09	0.062	0.232	0.143		0.203	0.131	0.123	0.137
	Bacteria	Bacteroidetes	Flavobacteria	Flavobacteriales	Flavobacteriaceae	Zunongwangia	Zunongwangia profunda	0.138	0.128	0.155	0.058		0.147	0.102	0.122	0.205		0.116	0.757	0.034	0.141
	Bacteria	Bacteroidetes	Flavobacteria	unclassified (derived from Flavobacteria)	unclassified (derived from Flavobacteria)	unclassified (derived from Flavobacteria)	Flavobacteria bacterium BBFL7	0.082	0.078	0.093	0.199		0.075	0.047	0.058	0.055		<0.001	0.532	0.012	0.427
	Bacteria	Bacteroidetes	Sphingobacteria	Sphingobacteriales	Rhodothermaceae	Rhodothermus	Rhodothermus marinus	0.055	0.048	0.062	0.032		0.072	0.052	0.04	0.005		0.885	0.032	<0.001	0.396
	Bacteria	Bacteroidetes	Sphingobacteria	Sphingobacteriales	Sphingobacteriaceae	Mucilaginibacter	Mucilaginibacter paludis	0.075	0.067	0.07	0.451		0.11	0.07	0.07	0.008		0.035	0.031	0.003	0.383
	Bacteria	Bacteroidetes	Sphingobacteria	Sphingobacteriales	Sphingobacteriaceae	Pedobacter	Pedobacter heparinus	0.29	0.293	0.325	0.239		0.295	0.193	0.297	0.428		0.277	0.683	0.242	-0.001
	Bacteria	Bacteroidetes	Sphingobacteria	Sphingobacteriales	Sphingobacteriaceae	Pedobacter	Pedobacter saltans	0.083	0.085	0.087	0.945		0.095	0.067	0.078	0.28		0.54	0.397	0.33	-0.012
	Bacteria	Bacteroidetes	Sphingobacteria	Sphingobacteriales	Sphingobacteriaceae	Pedobacter	Pedobacter sp. BAL39	0.078	0.083	0.085	0.7		0.087	0.058	0.075	0.354		0.302	0.44	0.329	0.003
	Bacteria	Bacteroidetes	Sphingobacteria	Sphingobacteriales	Sphingobacteriaceae	Sphingobacterium	Sphingobacterium spiritivorum	0.123	0.125	0.135	0.69		0.142	0.098	0.398	0.24		0.265	0.244	0.208	0.068
	Bacteria	Bacteroidetes	Sphingobacteria	Sphingobacteriales	unclassified (derived from Sphingobacteriales)	Chitinophaga	Chitinophaga pinensis	0.252	0.223	0.253	0.114		0.277	0.192	0.2	0.077		0.239	0.352	0.015	0.193
	Bacteria	Bacteroidetes	unclassified (derived from Bacteroidetes)	unclassified (derived from Bacteroidetes)	unclassified (derived from Bacteroidetes)	unclassified (derived from Bacteroidetes)	Bacteroidetes oral taxon 274	0.3	0.263	0.365	0.043		0.343	0.242	0.145	0.001		0.006	0.008	<0.001	0.508
	Bacteria	Chlorobi	Chlorobia	Chlorobiales	Chlorobiaceae	Chlorobaculum	Chlorobaculum tepidum	0.038	0.04	0.045	0.375		0.04	0.032	0.023	0.005		0.001	0.018	0.051	0.406
	Bacteria	Fibrobacteres	Fibrobacteres	Fibrobacterales	Fibrobacteraceae	Fibrobacter	Fibrobacter succinogenes	0.2	0.31	0.283	0.023		1.63	0.59	0.357	<0.001		<0.001	<0.001	<0.001	0.836
	Bacteria	Firmicutes	Bacilli	Bacillales	Bacillaceae	Bacillus	Bacillus cereus	0.373	0.26	0.248	0.016		0.137	0.095	0.095	0.021		<0.001	0.028	0.003	0.777
	Bacteria	Firmicutes	Bacilli	Bacillales	Bacillaceae	Bacillus	Bacillus halodurans	0.207	0.16	0.15	0.013		0.068	0.05	0.05	0.076		<0.001	0.026	0.005	0.866
	Bacteria	Firmicutes	Bacilli	Bacillales	Bacillaceae	Bacillus	Bacillus licheniformis	0.177	0.12	0.11	0.001		0.055	0.043	0.047	0.168		<0.001	<0.001	<0.001	0.86
	Bacteria	Firmicutes	Bacilli	Bacillales	Bacillaceae	Bacillus	Bacillus subtilis	0.265	0.168	0.155	0.005		0.085	0.063	0.067	0.086		<0.001	0.004	0.001	0.77
	Bacteria	Firmicutes	Bacilli	Bacillales	Bacillaceae	Bacillus	Bacillus thuringiensis	0.17	0.115	0.103	0.046		0.06	0.043	0.045	0.02		<0.001	0.048	0.022	0.651
	Bacteria	Firmicutes	Bacilli	Bacillales	Listeriaceae	Listeria	Listeria monocytogenes	0.128	0.138	0.132	0.873		0.073	0.047	0.04	0.003		<0.001	0.117	0.499	0.71
	Bacteria	Firmicutes	Bacilli	Lactobacillales	Aerococcaceae	Abiotrophia	Abiotrophia defectiva	0.187	0.252	0.218	0.001		0.133	0.083	0.073	0.007		<0.001	<0.001	0.603	0.856
	Bacteria	Firmicutes	Bacilli	Lactobacillales	Enterococcaceae	Enterococcus	Enterococcus faecalis	0.13	0.137	0.123	0.604		0.08	0.062	0.058	0.163		<0.001	0.153	0.684	0.694
	Bacteria	Firmicutes	Bacilli	Lactobacillales	Enterococcaceae	Enterococcus	Enterococcus faecium	0.097	0.11	0.095	0.241		0.075	0.048	0.045	0.011		<0.001	0.003	0.443	0.691
	Bacteria	Firmicutes	Bacilli	Lactobacillales	Streptococcaceae	Lactococcus	Lactococcus lactis	0.093	0.128	0.108	0.04		0.075	0.053	0.052	0.039		<0.001	0.002	0.645	0.68
	Bacteria	Firmicutes	Bacilli	Lactobacillales	Streptococcaceae	Streptococcus	Streptococcus pneumoniae	0.093	0.143	0.12	0.005		0.075	0.053	0.045	0.015		<0.001	<0.001	0.387	0.762
	Bacteria	Firmicutes	Bacilli	Lactobacillales	Streptococcaceae	Streptococcus	Streptococcus pyogenes	0.088	0.117	0.1	0.084		0.075	0.057	0.053	0.086		<0.001	0.008	0.846	0.579
	Bacteria	Firmicutes	Clostridia	Clostridiales	Clostridiaceae	Alkaliphilus	Alkaliphilus metalliredigens	0.45	0.543	0.478	0.032		0.187	0.125	0.102	0.007		<0.001	<0.001	0.978	0.932
	Bacteria	Firmicutes	Clostridia	Clostridiales	Clostridiaceae	Alkaliphilus	Alkaliphilus oremlandii	0.342	0.428	0.353	0.003		0.118	0.072	0.06	0.002		<0.001	<0.001	0.47	0.956
	Bacteria	Firmicutes	Clostridia	Clostridiales	Clostridiaceae	Clostridium	Clostridium acetobutylicum	0.332	0.4	0.375	0.029		0.157	0.105	0.09	0.011		<0.001	<0.001	0.584	0.924
	Bacteria	Firmicutes	Clostridia	Clostridiales	Clostridiaceae	Clostridium	Clostridium asparagiforme	0.292	0.363	0.323	0.011		0.158	0.1	0.09	0.007		<0.001	<0.001	0.715	0.91
	Bacteria	Firmicutes	Clostridia	Clostridiales	Clostridiaceae	Clostridium	Clostridium beijerinckii	0.653	0.652	0.592	0.361		0.248	0.16	0.133	0.004		<0.001	0.034	0.114	0.918
	Bacteria	Firmicutes	Clostridia	Clostridiales	Clostridiaceae	Clostridium	Clostridium bolteae	0.252	0.303	0.278	0.002		0.133	0.083	0.075	0.006		<0.001	<0.001	0.456	0.934
	Bacteria	Firmicutes	Clostridia	Clostridiales	Clostridiaceae	Clostridium	Clostridium botulinum	0.967	1.183	1.063	0.113		0.415	0.297	0.238	0.014		<0.001	0.005	0.919	0.892
	Bacteria	Firmicutes	Clostridia	Clostridiales	Clostridiaceae	Clostridium	Clostridium cellulolyticum	0.66	0.87	0.738	0.005		0.235	0.153	0.135	0.008		<0.001	<0.001	0.22	0.941
	Bacteria	Firmicutes	Clostridia	Clostridiales	Clostridiaceae	Clostridium	Clostridium cellulovorans	0.258	0.313	0.275	0.04		0.12	0.087	0.067	0.013		<0.001	0.001	0.98	0.91
	Bacteria	Firmicutes	Clostridia	Clostridiales	Clostridiaceae	Clostridium	Clostridium difficile	0.598	0.78	0.7	0.006		0.218	0.152	0.12	0.011		<0.001	<0.001	0.287	0.942
	Bacteria	Firmicutes	Clostridia	Clostridiales	Clostridiaceae	Clostridium	Clostridium hathewayi	0.313	0.367	0.32	0.028		0.147	0.11	0.102	0.137		<0.001	0.005	0.936	0.902
	Bacteria	Firmicutes	Clostridia	Clostridiales	Clostridiaceae	Clostridium	Clostridium hylemonae	0.177	0.215	0.193	0.025		0.082	0.048	0.048	0.003		<0.001	<0.001	0.552	0.932
	Bacteria	Firmicutes	Clostridia	Clostridiales	Clostridiaceae	Clostridium	Clostridium kluyveri	0.33	0.392	0.372	0.017		0.158	0.112	0.082	0.004		<0.001	<0.001	0.617	0.938
	Bacteria	Firmicutes	Clostridia	Clostridiales	Clostridiaceae	Clostridium	Clostridium leptum	0.847	1.012	0.882	0.106		0.227	0.177	0.155	0.145		<0.001	0.022	0.491	0.929
	Bacteria	Firmicutes	Clostridia	Clostridiales	Clostridiaceae	Clostridium	Clostridium methylpentosum	0.523	0.67	0.573	0.004		0.112	0.067	0.057	0.001		<0.001	<0.001	0.077	0.968
	Bacteria	Firmicutes	Clostridia	Clostridiales	Clostridiaceae	Clostridium	Clostridium nexile	0.377	0.423	0.385	0.293		0.12	0.068	0.058	0.002		<0.001	0.007	0.89	0.937
	Bacteria	Firmicutes	Clostridia	Clostridiales	Clostridiaceae	Clostridium	Clostridium novyi	0.317	0.377	0.345	0.005		0.113	0.078	0.065	0.007		<0.001	<0.001	0.743	0.967
	Bacteria	Firmicutes	Clostridia	Clostridiales	Clostridiaceae	Clostridium	Clostridium papyrosolvens	0.172	0.248	0.207	0.002		0.078	0.048	0.038	0.001		<0.001	<0.001	0.176	0.921
	Bacteria	Firmicutes	Clostridia	Clostridiales	Clostridiaceae	Clostridium	Clostridium perfringens	0.625	0.73	0.682	0.183		0.188	0.132	0.11	0.022		<0.001	0.016	0.83	0.933
	Bacteria	Firmicutes	Clostridia	Clostridiales	Clostridiaceae	Clostridium	Clostridium phytofermentans	1.247	1.495	1.343	0.055		0.56	0.345	0.305	0.006		<0.001	0.001	0.842	0.921
	Bacteria	Firmicutes	Clostridia	Clostridiales	Clostridiaceae	Clostridium	Clostridium saccharolyticum	0.78	0.902	0.812	0.045		0.345	0.213	0.183	0.005		<0.001	<0.001	0.756	0.939
	Bacteria	Firmicutes	Clostridia	Clostridiales	Clostridiaceae	Clostridium	Clostridium scindens	0.23	0.258	0.237	0.2		0.095	0.062	0.053	0.016		<0.001	0.005	0.78	0.924
	Bacteria	Firmicutes	Clostridia	Clostridiales	Clostridiaceae	Clostridium	Clostridium sp. L2-50	0.177	0.222	0.203	0.006		0.105	0.07	0.058	0.03		<0.001	<0.001	0.663	0.873
	Bacteria	Firmicutes	Clostridia	Clostridiales	Clostridiaceae	Clostridium	Clostridium sp. M62/1	0.262	0.29	0.26	0.284		0.127	0.08	0.067	0.002		<0.001	0.003	0.46	0.901
	Bacteria	Firmicutes	Clostridia	Clostridiales	Clostridiaceae	Clostridium	Clostridium sp. SS2/1	0.15	0.203	0.177	0.003		0.11	0.092	0.082	0.321		<0.001	0.004	0.526	0.724
	Bacteria	Firmicutes	Clostridia	Clostridiales	Clostridiaceae	Clostridium	Clostridium thermocellum	1.295	1.63	1.5	0.021		0.465	0.292	0.25	0.005		<0.001	<0.001	0.39	0.94
	Bacteria	Firmicutes	Clostridia	Clostridiales	Clostridiales Family XI. Incertae Sedis	Finegoldia	Finegoldia magna	0.112	0.162	0.138	0.005		0.083	0.053	0.045	0.004		<0.001	<0.001	0.528	0.821
	Bacteria	Firmicutes	Clostridia	Clostridiales	Eubacteriaceae	Eubacterium	Eubacterium cellulosolvens	0.12	0.162	0.145	0.006		0.205	0.122	0.107	0.005		0.853	<0.001	0.063	0.423
	Bacteria	Firmicutes	Clostridia	Clostridiales	Eubacteriaceae	Eubacterium	Eubacterium eligens	0.62	0.787	0.668	0.004		0.38	0.238	0.213	0.008		<0.001	<0.001	0.917	0.885
	Bacteria	Firmicutes	Clostridia	Clostridiales	Eubacteriaceae	Eubacterium	Eubacterium hallii	0.22	0.27	0.242	0.002		0.118	0.075	0.062	0.005		<0.001	<0.001	0.733	0.928
	Bacteria	Firmicutes	Clostridia	Clostridiales	Eubacteriaceae	Eubacterium	Eubacterium limosum	0.383	0.455	0.418	0.066		0.205	0.133	0.11	0.005		<0.001	<0.001	0.647	0.901
	Bacteria	Firmicutes	Clostridia	Clostridiales	Eubacteriaceae	Eubacterium	Eubacterium rectale	1.023	1.232	1.068	0.05		0.693	0.422	0.388	0.006		<0.001	<0.001	0.613	0.832
	Bacteria	Firmicutes	Clostridia	Clostridiales	Eubacteriaceae	Eubacterium	Eubacterium siraeum	0.488	0.612	0.602	0.008		0.175	0.105	0.09	0.002		<0.001	<0.001	0.083	0.951
	Bacteria	Firmicutes	Clostridia	Clostridiales	Eubacteriaceae	Eubacterium	Eubacterium ventriosum	0.203	0.262	0.232	0.001		0.118	0.078	0.058	0.015		<0.001	<0.001	0.886	0.895
	Bacteria	Firmicutes	Clostridia	Clostridiales	Lachnospiraceae	Anaerostipes	Anaerostipes caccae	0.137	0.172	0.158	0.014		0.077	0.052	0.043	0.016		<0.001	<0.001	0.622	0.89
	Bacteria	Firmicutes	Clostridia	Clostridiales	Lachnospiraceae	Butyrivibrio	Butyrivibrio crossotus	0.197	0.267	0.218	0.036		0.112	0.077	0.065	0.048		<0.001	0.002	0.747	0.803
	Bacteria	Firmicutes	Clostridia	Clostridiales	Lachnospiraceae	Coprococcus	Coprococcus comes	0.198	0.237	0.217	0.085		0.102	0.065	0.062	0.01		<0.001	0.002	0.664	0.897
	Bacteria	Firmicutes	Clostridia	Clostridiales	Lachnospiraceae	Coprococcus	Coprococcus eutactus	0.19	0.233	0.215	0.011		0.117	0.075	0.068	0.023		<0.001	<0.001	0.505	0.871
	Bacteria	Firmicutes	Clostridia	Clostridiales	Lachnospiraceae	Dorea	Dorea formicigenerans	0.183	0.21	0.2	0.238		0.093	0.057	0.058	0.037		<0.001	0.016	0.437	0.869
	Bacteria	Firmicutes	Clostridia	Clostridiales	Lachnospiraceae	Oribacterium	Oribacterium sinus	0.127	0.152	0.14	0.629		0.088	0.055	0.047	0.003		<0.001	0.064	0.718	0.573
	Bacteria	Firmicutes	Clostridia	Clostridiales	Lachnospiraceae	Oribacterium	Oribacterium sp. oral taxon 078	0.098	0.13	0.112	0.003		0.103	0.072	0.055	0.019		<0.001	<0.001	0.588	0.573
	Bacteria	Firmicutes	Clostridia	Clostridiales	Lachnospiraceae	Roseburia	Roseburia intestinalis	0.257	0.337	0.277	0.381		0.187	0.118	0.102	0.021		<0.001	0.04	0.992	0.51
	Bacteria	Firmicutes	Clostridia	Clostridiales	Lachnospiraceae	Roseburia	Roseburia inulinivorans	0.322	0.428	0.373	0.027		0.198	0.118	0.11	0.012		<0.001	0.001	0.63	0.834
	Bacteria	Firmicutes	Clostridia	Clostridiales	Lachnospiraceae	Shuttleworthia	Shuttleworthia satelles	0.125	0.147	0.148	0.925		0.12	0.067	0.068	0.098		0.066	0.573	0.741	0.01
	Bacteria	Firmicutes	Clostridia	Clostridiales	Lachnospiraceae	unclassified (derived from Lachnospiraceae)	Marvinbryantia formatexigens	0.472	0.575	0.465	0.582		0.242	0.165	0.138	0.076		<0.001	0.202	0.953	0.526
	Bacteria	Firmicutes	Clostridia	Clostridiales	Peptococcaceae	Pelotomaculum	Pelotomaculum thermopropionicum	0.165	0.188	0.178	0.63		0.08	0.057	0.052	0.051		<0.001	0.159	0.879	0.761
	Bacteria	Firmicutes	Clostridia	Clostridiales	Ruminococcaceae	Anaerotruncus	Anaerotruncus colihominis	0.497	0.615	0.548	0.448		0.123	0.085	0.078	0.051		<0.001	0.221	0.731	0.805
	Bacteria	Firmicutes	Clostridia	Clostridiales	Ruminococcaceae	Ethanoligenens	Ethanoligenens harbinense	1.002	1.182	0.965	0.392		0.218	0.147	0.117	0.017		<0.001	0.161	0.689	0.829
	Bacteria	Firmicutes	Clostridia	Clostridiales	Ruminococcaceae	Faecalibacterium	Faecalibacterium prausnitzii	0.927	1.027	0.99	0.361		0.297	0.21	0.18	0.043		<0.001	0.04	0.822	0.937
	Bacteria	Firmicutes	Clostridia	Clostridiales	Ruminococcaceae	Ruminococcus	Ruminococcus albus	1.682	2.018	1.743	0.383		0.958	0.597	0.415	0.018		<0.001	0.019	0.792	0.725
	Bacteria	Firmicutes	Clostridia	Clostridiales	Ruminococcaceae	Ruminococcus	Ruminococcus flavefaciens	0.747	0.88	0.902	0.853		0.67	0.268	0.252	0.003		0.002	0.221	0.406	0.254
	Bacteria	Firmicutes	Clostridia	Clostridiales	Ruminococcaceae	Ruminococcus	Ruminococcus gnavus	0.265	0.302	0.313	0.83		0.18	0.08	0.095	0.334		<0.001	0.515	0.589	0.274
	Bacteria	Firmicutes	Clostridia	Clostridiales	Ruminococcaceae	Ruminococcus	Ruminococcus obeum	0.263	0.295	0.263	0.493		0.135	0.095	0.078	0.053		<0.001	0.055	0.791	0.788
	Bacteria	Firmicutes	Clostridia	Clostridiales	Ruminococcaceae	Ruminococcus	Ruminococcus sp. 5_1_39BFAA	0.293	0.347	0.308	0.067		0.185	0.118	0.105	0.012		<0.001	0.001	0.628	0.849
	Bacteria	Firmicutes	Clostridia	Clostridiales	Ruminococcaceae	Ruminococcus	Ruminococcus torques	0.218	0.258	0.238	0.443		0.135	0.103	0.1	0.36		<0.001	0.178	0.913	0.622
	Bacteria	Firmicutes	Clostridia	Clostridiales	Ruminococcaceae	Subdoligranulum	Subdoligranulum variabile	0.515	0.563	0.472	0.585		0.178	0.133	0.127	0.176		<0.001	0.317	0.831	0.733
	Bacteria	Firmicutes	Clostridia	Clostridiales	Ruminococcaceae	unclassified (derived from Ruminococcaceae)	Ruminococcaceae bacterium D16	1.54	1.525	1.325	0.692		0.288	0.21	0.163	0.053		<0.001	0.612	0.651	0.766
	Bacteria	Firmicutes	Clostridia	Clostridiales	unclassified (derived from Clostridiales)	Blautia	Blautia hydrogenotrophica	0.268	0.327	0.282	0.055		0.122	0.09	0.078	0.079		<0.001	0.004	0.855	0.887
	Bacteria	Firmicutes	Clostridia	Clostridiales	unclassified (derived from Clostridiales)	unclassified (derived from Clostridiales)	Clostridiales genomosp. BVAB3	0.197	0.218	0.203	0.325		0.095	0.063	0.062	0.07		<0.001	0.026	0.711	0.878
	Bacteria	Firmicutes	Clostridia	Thermoanaerobacterales	Thermoanaerobacteraceae	Carboxydothermus	Carboxydothermus hydrogenoformans	0.215	0.263	0.252	0.802		0.095	0.058	0.047	0.035		<0.001	0.468	0.933	0.444
	Bacteria	Firmicutes	Clostridia	Thermoanaerobacterales	Thermoanaerobacteraceae	Moorella	Moorella thermoacetica	0.147	0.17	0.165	0.102		0.075	0.05	0.042	0.004		<0.001	0.001	0.352	0.914
	Bacteria	Firmicutes	Erysipelotrichi	Erysipelotrichales	Erysipelotrichaceae	unclassified (derived from Erysipelotrichaceae)	Eubacterium biforme	0.103	0.118	0.103	0.464		0.082	0.053	0.035	0.001		<0.001	0.003	0.185	0.665
	Bacteria	Firmicutes	Negativicutes	Selenomonadales	Acidaminococcaceae	Acidaminococcus	Acidaminococcus sp. D21	0.087	0.102	0.095	0.899		0.105	0.06	0.057	0.166		0.241	0.292	0.617	-0.001
	Bacteria	Firmicutes	Negativicutes	Selenomonadales	Veillonellaceae	Selenomonas	Selenomonas flueggei	0.035	0.047	0.038	0.492		0.047	0.035	0.033	0.573		0.809	0.301	0.98	-0.074
	Bacteria	Proteobacteria	Alphaproteobacteria	Rhizobiales	Rhizobiaceae	Rhizobium	Rhizobium leguminosarum	0.028	0.033	0.033	0.152		0.022	0.033	0.03	0.005		0.057	0.024	0.006	0.361
	Bacteria	Proteobacteria	Betaproteobacteria	Neisseriales	Neisseriaceae	Chromobacterium	Chromobacterium violaceum	0.02	0.025	0.022	0.116		0.023	0.032	0.043	0.002		<0.001	0.021	<0.001	0.603
	Bacteria	Proteobacteria	Betaproteobacteria	Rhodocyclales	Rhodocyclaceae	Dechloromonas	Dechloromonas aromatica	0.02	0.022	0.023	0.342		0.022	0.023	0.063	<0.001		<0.001	<0.001	<0.001	0.801
	Bacteria	Proteobacteria	Deltaproteobacteria	Desulfobacterales	Desulfobulbaceae	Desulfotalea	Desulfotalea psychrophila	0.048	0.057	0.063	0.018		0.052	0.042	0.028	0.006		<0.001	<0.001	0.07	0.573
	Bacteria	Proteobacteria	Deltaproteobacteria	Desulfovibrionales	Desulfovibrionaceae	Desulfovibrio	Desulfovibrio desulfuricans	0.073	0.085	0.115	0.028		0.08	0.058	0.052	0.05		0.001	0.025	0.022	0.431
	Bacteria	Proteobacteria	Deltaproteobacteria	Desulfovibrionales	Desulfovibrionaceae	Desulfovibrio	Desulfovibrio vulgaris	0.067	0.078	0.12	0.063		0.062	0.045	0.045	0.036		<0.001	0.079	0.028	0.419
	Bacteria	Proteobacteria	Deltaproteobacteria	Desulfuromonadales	Geobacteraceae	Geobacter	Geobacter uraniireducens	0.05	0.063	0.067	0.009		0.057	0.042	0.033	0.004		<0.001	<0.001	0.071	0.596
	Bacteria	Proteobacteria	Deltaproteobacteria	Myxococcales	Myxococcaceae	Anaeromyxobacter	Anaeromyxobacter dehalogenans	0.035	0.042	0.04	0.436		0.033	0.035	0.027	0.036		0.007	0.054	0.818	0.229
	Bacteria	Proteobacteria	Deltaproteobacteria	Myxococcales	Myxococcaceae	Myxococcus	Myxococcus xanthus	0.032	0.042	0.038	0.096		0.045	0.033	0.032	0.023		0.832	0.003	0.429	0.233
	Bacteria	Proteobacteria	Deltaproteobacteria	Syntrophobacterales	Syntrophaceae	Syntrophus	Syntrophus aciditrophicus	0.058	0.073	0.072	0.054		0.062	0.045	0.033	0.004		<0.001	<0.001	0.224	0.594
	Bacteria	Proteobacteria	Gammaproteobacteria	Enterobacteriales	Enterobacteriaceae	Escherichia	Escherichia coli	2.325	0.08	0.088	<0.001		0.08	0.132	0.435	<0.001		0.004	<0.001	<0.001	0.651
	Bacteria	Proteobacteria	Gammaproteobacteria	Enterobacteriales	Enterobacteriaceae	Salmonella	Salmonella enterica	0.158	0.037	0.037	0.001		0.05	0.085	0.325	<0.001		<0.001	<0.001	0.008	0.755
	Bacteria	Proteobacteria	Gammaproteobacteria	Oceanospirillales	Hahellaceae	Hahella	Hahella chejuensis	0.023	0.027	0.022	0.371		0.027	0.032	0.042	0.116		0.005	0.231	0.073	0.269
	Bacteria	Proteobacteria	Gammaproteobacteria	Oceanospirillales	Oceanospirillaceae	Marinomonas	Marinomonas sp. MWYL1	0.025	0.025	0.023	0.878		0.027	0.03	0.04	0.19		0.026	0.218	0.268	0.156
	Bacteria	Proteobacteria	Gammaproteobacteria	Pseudomonadales	Moraxellaceae	Acinetobacter	Acinetobacter baumannii	0.692	0.03	0.023	0.101		0.105	0.117	0.783	<0.001		<0.001	<0.001	<0.001	0.765
	Bacteria	Proteobacteria	Gammaproteobacteria	Pseudomonadales	Pseudomonadaceae	Pseudomonas	Pseudomonas aeruginosa	0.045	0.03	0.038	0.259		0.037	1.032	0.402	0.01		<0.001	0.005	0.005	0.508
	Bacteria	Proteobacteria	Gammaproteobacteria	Pseudomonadales	Pseudomonadaceae	Pseudomonas	Pseudomonas fluorescens	0.16	0.033	0.222	0.261		0.09	1.638	0.968	0.001		<0.001	<0.001	0.002	0.65
	Bacteria	Proteobacteria	Gammaproteobacteria	Pseudomonadales	Pseudomonadaceae	Pseudomonas	Pseudomonas putida	0.12	0.025	0.05	0.219		0.085	2.603	3.123	0.009		<0.001	0.003	0.005	0.575
	Bacteria	Proteobacteria	Gammaproteobacteria	Vibrionales	Vibrionaceae	Photobacterium	Photobacterium profundum	0.045	0.05	0.045	0.521		0.032	0.032	0.052	0.013		0.021	0.06	0.013	0.329
	Bacteria	Proteobacteria	Gammaproteobacteria	Vibrionales	Vibrionaceae	Vibrio	Vibrio cholerae	0.023	0.025	0.027	0.674		0.027	0.028	0.058	0.007		0.005	0.012	0.003	0.451
	Bacteria	Spirochaetes	Spirochaetes	Spirochaetales	Spirochaetaceae	Spirochaeta	Spirochaeta smaragdinae	0.085	0.128	0.105	0.045		0.118	0.097	0.075	0.114		0.359	0.006	0.997	0.187
	Bacteria	Spirochaetes	Spirochaetes	Spirochaetales	Spirochaetaceae	Treponema	Treponema denticola	0.205	0.338	0.232	0.131		0.203	0.158	0.123	0.055		0.003	0.017	0.652	0.315
	Bacteria	Spirochaetes	Spirochaetes	Spirochaetales	Spirochaetaceae	Treponema	Treponema vincentii	0.073	0.172	0.09	0.163		0.103	0.087	0.065	0.153		0.246	0.052	0.434	0.117
	Bacteria	Synergistetes	Synergistia	Synergistales	Synergistaceae	Pyramidobacter	Pyramidobacter piscolens	0.117	0.125	0.11	0.264		0.077	0.052	0.045	0.01		<0.001	0.005	0.208	0.799
	Bacteria	Tenericutes	Mollicutes	Acholeplasmatales	Acholeplasmataceae	Acholeplasma	Acholeplasma laidlawii	0.097	0.128	0.153	0.036		0.087	0.067	0.04	0.018		<0.001	0.002	0.187	0.597
	Bacteria	Verrucomicrobia	Opitutae	unclassified (derived from Opitutae)	Opitutaceae	Opitutus	Opitutus terrae	0.057	0.072	0.077	0.13		0.113	0.083	0.072	0.044		0.008	0.015	0.15	0.325
	Bacteria	Verrucomicrobia	Verrucomicrobiae	Verrucomicrobiales	Verrucomicrobiaceae	Akkermansia	Akkermansia muciniphila	0.205	0.213	0.193	0.9		0.105	0.08	0.055	0.012		<0.001	0.424	0.618	0.432
