# Supplementary material for: Diversity and functional analysis of rumen and fecal microbial communities associated with dietary changes in crossbreed dairy cattle
Source: PLoS One. 2023 Jan 13;18(1):e0274371. doi: 10.1371/journal.pone.0274371 (PMC9838872; doi:10.1371/journal.pone.0274371)
Supplement: S2 Table — (XLS) [file pone.0274371.s004.xls]

## Sheet: Sheet2
	Level 1	Level 2	Fecal					Rumen Liquor					Sample Type p value
			Diet 1	Diet 2	Diet 3	p value		Diet 1	Diet 2	Diet 3	p value
	Protein Metabolism	Protein biosynthesis	73.37	74.49	75.1	0.096		73.12	69.08	66.73	<0.001		<0.001
		Protein degradation	13.68	13.8	13.24	0.01		12.07	14.1	14.65	0.041		<0.001
		Protein folding	7.11	6.85	6.95	0.467		8.02	9.18	10.01	0.039		0.196
		Protein processing and modification	4.41	3.83	3.79	0.08		6	6.39	6.4	<0.001		<0.001
		Selenoproteins	1.43	1.03	0.92	0.001		0.8	1.25	2.22	<0.001		0.374
	Carbohydrate metabolism	Aminosugars	3.36	3.82	3.38	0.002		2.46	1.88	2.29	0.013		<0.001
		Central carbohydrate metabolism	26.56	27.21	27.6	0.006		22.62	25.27	30.28	<0.001		<0.001
		CO2 fixation	5.11	4.76	4.53	0.122		3.9	4.5	4.9	0.295		<0.001
		Di- and oligosaccharides	14.49	14.28	14.33	0.986		17.25	14.37	12.52	<0.001		0.449
		Fermentation	8.33	8.98	9.67	<0.001		7.16	6.74	9.18	<0.001		<0.001
		Glycoside hydrolases	0.66	0.73	0.78	0.276		0.82	0.72	0.46	<0.001		0.101
		Monosaccharides	19.15	18.58	19.08	0.804		26.83	25.66	19.08	<0.001		0.033
		One-carbon Metabolism	8.27	8.3	6.96	0.017		7.78	7.26	8	0.002		0.028
		Organic acids	2.85	2.13	2.19	<0.001		3.05	5.45	6.49	<0.001		<0.001
		Polysaccharides	5.21	5.65	5.62	0.209		5.55	4.44	2.96	<0.001		0.001
		Sugar alcohols	6.01	5.57	5.87	0.373		2.57	3.71	3.84	0.015		<0.001
	Sulfur Metabolism	Inorganic sulfur assimilation	60.58	51.21	53.64	0.008		64.62	38.83	39.68	<0.001		<0.001
		Organic sulfur assimilation	46.36	48.79	39.42	0.003		35.39	61.17	60.32	0.001		<0.001
	Stress response	Acid stress	4.61	5.69	4.37	0.181		3.82	2.89	2.7	0.798		<0.001
		Cold shock	0.99	0.51	0.6	0.23		0.75	1.33	1.72	0.001		0.008
		Desiccation stress	0.79	0.02	0.02	0.035		0.16	0.21	0.44	0.155		0.959
		Heat shock	39.26	47.88	47.1	0.01		31.59	26.52	25.2	0.009		<0.001
		Osmotic stress	8.13	3.94	5.27	0.001		19.25	21.12	21.68	<0.001		<0.001
		Oxidative stress	42.73	39.3	39.67	0.063		41.34	43.31	44.46	0.001		0.155
		Periplasmic Stress	3.5	2.67	2.97	0.024		3.11	4.63	3.81	0.005		0.023
	Cell Wall and Capsule	Capsular and extracellular polysacchrides	58.78	59.37	62.92	0.071		61.97	50.89	45.41	<0.001		0.002
		Cell wall of Mycobacteria	3.12	3.44	3.15	0.158		2.75	3.05	4.14	0.038		0.568
		Gram-Negative cell wall components	31.48	30.31	26.84	0.067		28.62	41.77	46.55	0.001		0.216
		Gram-Positive cell wall components	6.63	6.88	7.09	0.503		6.67	4.3	3.9	<0.001		<0.001
	Dormancy and Sporulation	NULL	91.4	92.33	92.25	0.442		97.98	97.2	96.38	0.41		<0.001
		Spore DNA protection	8.6	7.67	7.75	0.46		2.02	2.81	3.62	0.413		<0.001
